# Supplementary material for: Profiling Receptor Tyrosine Kinase Fusions in Chinese Breast Cancers
Source: Front Oncol. 2021 Sep 28;11:741142. doi: 10.3389/fonc.2021.741142 (PMC8506003; doi:10.3389/fonc.2021.741142)
Supplement: Supplementary file 1 [file DataSheet_1.xlsx]

## Sheet: mutation list
sample_id	gene	mutation_type	description	af	exon_number	chrom	pos	ref	alt	hgvs
RS1609740TIS	NOTCH3	cn_amp	cn_amp	3.48		19p13.12	19p13.12	34	32	cn_amp
RS1609740TIS	TP53	missense_variant	p.A159V	0.046	5	17	7578454	G	A	NM_000546.5(TP53):c.476C>T(p.Ala159Val)
RS1609740TIS	PIK3CA	missense_variant	p.H1047R	0.022	21	3	178952085	A	G	NM_006218.3(PIK3CA):c.3140A>G(p.His1047Arg)
RS1609740TIS	PTEN	frameshift_variant	p.T319fs	0.036	8	10	89720798	GTACT	G	NM_000314.6(PTEN):c.955_958del(p.Thr319fs)
RS1609740TIS	FGFR2	gene_fusion	EPHA6-FGFR2	0.02	Intron5_Exon3	10	123325170	SV_Type=CTX;Orientation=FF;Gene_L=EPHA6;Gene_R=FGFR2;Gene_L_part=5_prime;Gene_R_part=3_prime;Transcript_L_strand=plus;Transcript_R_strand=minus	Breakpoint=3:97104868_10:123325170;Span=NA	EPHA6-FGFR2(E5:F4)
RS1717558PLA	KRAS	cn_amp	cn_amp	2.82		12p12.1	12p12.1	3	1	cn_amp
RS1717558PLA	RIMS2	cn_amp	cn_amp	3.72		8q22.3	8q22.3	2	2	cn_amp
RS1717558PLA	ERBB3	cn_amp	cn_amp	4.03		12q13.2	12q13.2	27	25	cn_amp
RS1717558PLA	RNF43	cn_amp	cn_amp	2.63		17q22	17q22	9	8	cn_amp
RS1717558PLA	CSMD3	cn_amp	cn_amp	4.07		8q23.3	8q23.3	5	4	cn_amp
RS1717558PLA	TP53	cn_del	cn_del	1.48		17p13.1	17p13.1	9	6	cn_del
RS1717558PLA	BRCA1	cn_del	cn_del	1.59		17q21.31	17q21.31	23	18	cn_del
RS1717558PLA	MYC	cn_amp	cn_amp	3.44		8q24.21	8q24.21	3	2	cn_amp
RS1717558PLA	CCND1	cn_amp	cn_amp	3.46		11q13.3	11q13.3	10	10	cn_amp
RS1717558PLA	FGF19	cn_amp	cn_amp	3.5		11q13.3	11q13.3	8	8	cn_amp
RS1717558PLA	FGF4	cn_amp	cn_amp	2.6		11q13.3	11q13.3	6	4	cn_amp
RS1717558PLA	FGF3	cn_amp	cn_amp	3.41		11q13.3	11q13.3	9	8	cn_amp
RS1717558PLA	PIK3CA	missense_variant	p.H1047R	0.3625	21	3	178952085	A	G	NM_006218.3(PIK3CA):c.3140A>G(p.His1047Arg)
RS1717558PLA	TP53	stop_gained	p.K132*	0.5851	5	17	7578536	T	A	NM_000546.5(TP53):c.394A>T(p.Lys132*)
RS1717558PLA	RET	gene_fusion	intergenic(LINC02671,LINC01515)-RET	0.2443	intergenic_Intron11	10	43611060	SV_Type=INV;Orientation=FF;Gene_L=RET;Gene_R=intergenic(LINC02671,LINC01515);Gene_L_part=5_prime;Gene_R_part=NA;Transcript_L_strand=plus;Transcript_R_strand=NA	Breakpoint=10:43611060_10:66748751;Span=23137691	RET-intergenic(R11:intergenic)
RS1802271PLA	GATA3	frameshift_variant	p.T419fs	0.0715	6	10	8115903	A	AC	NM_001002295.1(GATA3):c.1254dup(p.Thr419fs)
RS1802271PLA	RET	gene_fusion	CCDC6-RET	0.0897	Intron1_Intron11	10	43611977	SV_Type=INV;Orientation=RR;Gene_L=RET;Gene_R=CCDC6;Gene_L_part=3_prime;Gene_R_part=5_prime;Transcript_L_strand=plus;Transcript_R_strand=minus	Breakpoint=10:43611977_10:61641423;Span=18029446	CCDC6-RET(C1:R12)
RS1828592PLA	MYC	cn_amp	cn_amp	5.13		8q24.21	8q24.21	3	2	cn_amp
RS1828592PLA	FLCN	cn_amp	cn_amp	12.26		17p11.2	17p11.2	11	11	cn_amp
RS1828592PLA	FGFR2	cn_amp	cn_amp	17.81		10q26.13	10q26.13	22	16	cn_amp
RS1828592PLA	JAK1	splice_acceptor_variant	p.F111fs	0.0461	6	1	65339184	CATGCCAATTGGTGAAATAGAACCTGGAAGGCAGGAAAATGA	C	NM_001320923.1(JAK1):c.330-19_351del(p.Phe111fs)
RS1828592PLA	CDK12	frameshift_variant	p.D85fs	0.1003	1	17	37618575	CCGATGACATGG	C	NM_016507.3(CDK12):c.253_263del(p.Asp85fs)
RS1828592PLA	NSD1	frameshift_variant	p.C1546fs	0.123	11	5	176675315	ATGTC	A	NM_022455.4(NSD1):c.4636_4639del(p.Cys1546fs)
RS1828592PLA	TP53	missense_variant	p.K132R	0.1133	5	17	7578535	T	C	NM_000546.5(TP53):c.395A>G(p.Lys132Arg)
RS1828592PLA	FGFR2	gene_fusion	FGFR2-intergenic(BTBD16,PLEKHA1)	0.319	3'UTR_intergenic	10	123238255	SV_Type=INV;Orientation=RR;Gene_L=FGFR2;Gene_R=intergenic(BTBD16,PLEKHA1);Gene_L_part=5_prime;Gene_R_part=NA;Transcript_L_strand=minus;Transcript_R_strand=NA	Breakpoint=10:123238255_10:124124921;Span=886666	FGFR2-intergenic(F17:intergenic)
RS1828592PLA	FGFR2	gene_fusion	FGFR2-intergenic(WDR11,FGFR2)	0.4014	Intron17_intergenic	10	123240779	SV_Type=INV;Orientation=RR;Gene_L=intergenic(WDR11,FGFR2);Gene_R=FGFR2;Gene_L_part=NA;Gene_R_part=5_prime;Transcript_L_strand=NA;Transcript_R_strand=minus	Breakpoint=10:122867382_10:123240779;Span=373397	FGFR2-intergenic(F17:intergenic)
RS1832872PLA	HIST3H3	missense_variant	p.R129C	0.0087	1	1	228612642	G	A	NM_003493.2(HIST3H3):c.385C>T(p.Arg129Cys)
RS1832872PLA	SPTA1	missense_variant	p.S1569I	0.0155	33	1	158612232	C	A	NM_003126.2(SPTA1):c.4706G>T(p.Ser1569Ile)
RS1832872PLA	ATM	missense_variant	p.E1553K	0.0199	31	11	108164085	G	A	NM_000051.3(ATM):c.4657G>A(p.Glu1553Lys)
RS1832872PLA	MAP3K1	stop_gained	p.Q547*	0.0266	9	5	56168785	C	T	NM_005921.1(MAP3K1):c.1639C>T(p.Gln547*)
RS1832872PLA	MEN1	frameshift_variant	p.I365fs	0.0043	8	11	64573203	CTCCTTGTAGA	C	NM_000244.3(MEN1):c.1094_1103del(p.Ile365fs)
RS1832872PLA	FRS2	missense_variant	p.R296K	0.0076	10	12	69968095	G	A	NM_001042555.2(FRS2):c.887G>A(p.Arg296Lys)
RS1832872PLA	BAP1	splice_acceptor_variant	c.932-1G>T	0.0139	11	3	52439311	C	A	NM_004656.3(BAP1):c.932-1G>T
RS1832872PLA	PIK3CA	missense_variant	p.H1047R	0.0324	21	3	178952085	A	G	NM_006218.3(PIK3CA):c.3140A>G(p.His1047Arg)
RS1832872PLA	NTRK3	gene_fusion	ATP2B2-NTRK3	0.0178	intragenic_Intron11	15	88671886	SV_Type=CTX;Orientation=FF;Gene_L=ATP2B2;Gene_R=NTRK3;Gene_L_part=3_prime;Gene_R_part=3_prime;Transcript_L_strand=minus;Transcript_R_strand=minus	Breakpoint=3:10637295_15:88671886;Span=NA	ATP2B2-NTRK3(intragenic:N12)
RS1833260PLA	NOTCH2	missense_variant	p.N328S	0.0652	6	1	120512259	T	C	NM_024408.3(NOTCH2):c.983A>G(p.Asn328Ser)
RS1833260PLA	FAT3	missense_variant	p.I1605V	0.0482	8	11	92526134	A	G	NM_001008781.2(FAT3):c.4813A>G(p.Ile1605Val)
RS1833260PLA	TP53	frameshift_variant	p.L188fs	0.0614	6	17	7578286	AG	A	NM_000546.5(TP53):c.562del(p.Leu188fs)
RS1833260PLA	ERBB4	missense_variant	p.L805W	0.028	20	2	212426701	A	C	NM_005235.2(ERBB4):c.2414T>G(p.Leu805Trp)
RS1833260PLA	ZNRF3	frameshift_variant	p.H705fs	0.0083	8	22	29446280	GC	G	NM_001206998.1(ZNRF3):c.2113del(p.His705fs)
RS1833260PLA	FBXW7	splice_acceptor_variant	c.1856-2A>C	0.0813	12	4	153244303	T	G	NM_033632.3(FBXW7):c.1856-2A>C
RS1833260PLA	WRN	missense_variant	p.P1071S	0.0089	26	8	30999269	C	T	NM_000553.4(WRN):c.3211C>T(p.Pro1071Ser)
RS1833260PLA	ALK	missense_variant	p.K1101N	0.0364	20	2	29446264	C	G	NM_004304.4(ALK):c.3303G>C(p.Lys1101Asn)
RS1833260PLA	CDK6	missense_variant	p.R168C	0.0669	4	7	92354975	G	A	NM_001145306.1(CDK6):c.502C>T(p.Arg168Cys)
RS1833260PLA	NTRK1	gene_fusion	RCSD1-NTRK1	0.0435	Intron1_Exon3	1	156834217	SV_Type=INV;Orientation=FF;Gene_L=NTRK1;Gene_R=RCSD1;Gene_L_part=5_prime;Gene_R_part=5_prime;Transcript_L_strand=plus;Transcript_R_strand=plus	Breakpoint=1:156834217_1:167631349;Span=10797132	RCSD1-NTRK1(R1:N4)
RS1837502PLA	AMER1	missense_variant	p.R77Q	0.0854	2	X	63412937	C	T	NM_152424.3(AMER1):c.230G>A(p.Arg77Gln)
RS1837502PLA	RB1	stop_gained	p.S391*	0.0382	12	13	48947585	C	A	NM_000321.2(RB1):c.1172C>A(p.Ser391*)
RS1837502PLA	AKT1	missense_variant	p.P24R	0.2653	4	14	105246529	G	C	NM_001014432.1(AKT1):c.71C>G(p.Pro24Arg)
RS1837502PLA	BLM	missense_variant	p.R85K	0.0421	3	15	91292752	G	A	NM_000057.3(BLM):c.254G>A(p.Arg85Lys)
RS1837502PLA	CBFB	frameshift_variant	p.S65fs	0.1347	3	16	67070566	C	CT	NM_022845.2(CBFB):c.191dup(p.Ser65fs)
RS1837502PLA	GRIN2A	missense_variant	p.A733E	0.111	12	16	9892292	G	T	NM_000833.4(GRIN2A):c.2198C>A(p.Ala733Glu)
RS1837502PLA	TP53	frameshift_variant	p.S90fs	0.2207	4	17	7579418	GAG	GCCC	NM_000546.5(TP53):c.267_268delinsGGG(p.Ser90fs)
RS1837502PLA	SMARCB1	missense_variant	p.M208I	0.3307	5	22	24145605	G	A	NM_003073.4(SMARCB1):c.624G>A(p.Met208Ile)
RS1837502PLA	AKT1	missense_variant	p.L52R	0.2978	4	14	105246445	A	C	NM_001014432.1(AKT1):c.155T>G(p.Leu52Arg)
RS1837502PLA	MET	gene_fusion	CFTR-MET	0.1066	Intron22_Exon6	7	116395439	SV_Type=INV;Orientation=RR;Gene_L=MET;Gene_R=CFTR;Gene_L_part=3_prime;Gene_R_part=3_prime;Transcript_L_strand=plus;Transcript_R_strand=plus	Breakpoint=7:116395439_7:117281461;Span=886022	CFTR-MET(C22:M7)
RS19011112PLA	TP53	missense_variant	p.R273C	0.0041	8	17	7577121	G	A	NM_000546.5(TP53):c.817C>T(p.Arg273Cys)
RS19011112PLA	FGFR3	gene_fusion	FGFR3-TACC3	0.003	Intron17_Intron7	4	1808764	SV_Type=TDUP;Orientation=RF;Gene_L=FGFR3;Gene_R=TACC3;Gene_L_part=5_prime;Gene_R_part=3_prime;Transcript_L_strand=plus;Transcript_R_strand=plus	Breakpoint=4:1808764_4:1737053;Span=71712	FGFR3-TACC3(F17:T8)
RS19014933PLA	FGFR2	cn_amp	cn_amp	8.44		10q26.13	10q26.13	22	16	cn_amp
RS19014933PLA	CCND1	cn_amp	cn_amp	5.06		11q13.3	11q13.3	10	10	cn_amp
RS19014933PLA	FGF19	cn_amp	cn_amp	5.6		11q13.3	11q13.3	8	8	cn_amp
RS19014933PLA	FGF4	cn_amp	cn_amp	4.82		11q13.3	11q13.3	6	4	cn_amp
RS19014933PLA	FGF3	cn_amp	cn_amp	5.26		11q13.3	11q13.3	9	8	cn_amp
RS19014933PLA	ERBB2	cn_amp	cn_amp	4.1		17q12	17q12	18	18	cn_amp
RS19014933PLA	SDHC	cn_amp	cn_amp	4.96		1q23.3	1q23.3	6	4	cn_amp
RS19014933PLA	IRS1	missense_variant	p.P912R	0.1565	1	2	227660720	G	C	NM_005544.2(IRS1):c.2735C>G(p.Pro912Arg)
RS19014933PLA	PIK3CD	missense_variant	p.F542L	0.0151	13	1	9780904	C	G	NM_005026.3(PIK3CD):c.1626C>G(p.Phe542Leu)
RS19014933PLA	TCF7L2	missense_variant	p.L540H	0.009	14	10	114925541	T	A	NM_001146274.1(TCF7L2):c.1619T>A(p.Leu540His)
RS19014933PLA	FAT3	missense_variant	p.I1136V	0.0204	2	11	92257913	A	G	NM_001008781.2(FAT3):c.3406A>G(p.Ile1136Val)
RS19014933PLA	PIK3C2G	missense_variant	p.I876M	0.0127	19	12	18641506	C	G	NM_001288772.1(PIK3C2G):c.2628C>G(p.Ile876Met)
RS19014933PLA	CREBBP	stop_gained	p.Q1968*	0.0131	31	16	3779146	G	A	NM_004380.2(CREBBP):c.5902C>T(p.Gln1968*)
RS19014933PLA	STAT5B	missense_variant	p.K600R	0.2022	15	17	40362296	T	C	NM_012448.3(STAT5B):c.1799A>G(p.Lys600Arg)
RS19014933PLA	TSC1	splice_region_variant	p.Q343E	0.1429	10	9	135786842	G	C	NM_000368.4(TSC1):c.1027C>G(p.Gln343Glu)
RS19014933PLA	RBM10	missense_variant	p.L684Q	0.0442	17	X	47041631	T	A	NM_001204468.1(RBM10):c.2051T>A(p.Leu684Gln)
RS19014933PLA	TP53	missense_variant	p.C242Y	0.4314	7	17	7577556	C	T	NM_000546.5(TP53):c.725G>A(p.Cys242Tyr)
RS19014933PLA	ERBB3	missense_variant	p.D297Y	0.2213	8	12	56482341	G	T	NM_001982.3(ERBB3):c.889G>T(p.Asp297Tyr)
RS19014933PLA	FGFR2	gene_fusion	FGFR2-CTBP2	0.0082	Exon18_intragenic	10	123239371	SV_Type=INV;Orientation=FF;Gene_L=FGFR2;Gene_R=CTBP2;Gene_L_part=3_prime;Gene_R_part=3_prime;Transcript_L_strand=minus;Transcript_R_strand=minus	Breakpoint=10:123239371_10:126733300;Span=3493929	FGFR2-CTBP2(F17:C5'UTR)
RS19046469PLA	MYC	cn_amp	cn_amp	2.8		8q24.21	8q24.21	3	2	cn_amp
RS19046469PLA	ERBB2	cn_amp	cn_amp	7.3		17q12	17q12	18	18	cn_amp
RS19046469PLA	DDR2	cn_amp	cn_amp	2.7		1q23.3	1q23.3	16	12	cn_amp
RS19046469PLA	GATA3	frameshift_variant	p.P409fs	0.2533	6	10	8115874	C	CA	NM_001002295.1(GATA3):c.1223_1224insA(p.Pro409fs)
RS19046469PLA	PIK3CA	missense_variant	p.H1047L	0.3493	21	3	178952085	A	T	NM_006218.3(PIK3CA):c.3140A>T(p.His1047Leu)
RS19046469PLA	ROS1	missense_variant	p.T2195I	0.2321	42	6	117622286	G	A	NM_002944.2(ROS1):c.6584C>T(p.Thr2195Ile)
RS19046469PLA	ALK	gene_fusion	intergenic(MIR3681HG,TRIB2)-ALK	0.003	intergenic_Intron19	2	29447756	SV_Type=INV;Orientation=FF;Gene_L=intergenic(MIR3681HG,TRIB2);Gene_R=ALK;Gene_L_part=NA;Gene_R_part=3_prime;Transcript_L_strand=NA;Transcript_R_strand=minus	Breakpoint=2:12765795_2:29447756;Span=16681961	intergenic-ALK(intergenic:A20)
RS19050742FFP	SOX2	cn_amp	cn_amp	4.6		3q26.33	3q26.33	1	1	cn_amp
RS19050742FFP	PIK3CB	cn_amp	cn_amp	3.8		3q22.3	3q22.3	22	22	cn_amp
RS19050742FFP	ATR	cn_amp	cn_amp	3.8		3q23	3q23	47	47	cn_amp
RS19050742FFP	RB1	large_genomic_rearrangement	exon18-27cn_del	0.5	18-27	13q14.2	49027097-49054260(+)	27	9	NM_000321.2(RB1):exon18-27cn_del
RS19050742FFP	NTRK1	cn_amp	cn_amp	4.7		1q23.1	1q23.1	15	14	cn_amp
RS19050742FFP	SDHC	cn_amp	cn_amp	4		1q23.3	1q23.3	6	4	cn_amp
RS19050742FFP	DDR2	cn_amp	cn_amp	4.9		1q23.3	1q23.3	16	12	cn_amp
RS19050742FFP	PIK3CA	cn_amp	cn_amp	3.9		3q26.32	3q26.32	2	2	cn_amp
RS19050742FFP	GNAS	cn_amp	cn_amp	3.8		20q13.32	20q13.32	12	12	cn_amp
RS19050742FFP	FAT1	missense_variant	p.P3493L	0.2549	18	4	187525601	G	A	NM_005245.3(FAT1):c.10478C>T(p.Pro3493Leu)
RS19050742FFP	IDH2	splice_donor_variant	c.1178+1G>T	0.1535	9	15	90628232	C	A	NM_002168.3(IDH2):c.1178+1G>T
RS19050742FFP	ANKRD11	missense_variant	p.V2183M	0.0744	10	16	89346403	C	T	NM_001256182.1(ANKRD11):c.6547G>A(p.Val2183Met)
RS19050742FFP	BRCA1	conservative_inframe_deletion	p.Q1144_P1150del	0.1833	10	17	41244097	CAGGTGTCTCAGAACAAACCTG	C	NM_007294.3(BRCA1):c.3430_3450del(p.Gln1144_Pro1150del)
RS19050742FFP	GNA13	splice_region_variant	c.562-3_562-2insG	0.2085	4	17	63010949	T	TC	NM_006572.5(GNA13):c.562-3_562-2insG
RS19050742FFP	POLD1	missense_variant	p.E1105D	0.2141	27	19	50921195	G	T	NM_001256849.1(POLD1):c.3315G>T(p.Glu1105Asp)
RS19050742FFP	ASXL2	missense_variant	p.V1082L	0.0269	12	2	25965962	C	G	NM_018263.4(ASXL2):c.3244G>C(p.Val1082Leu)
RS19050742FFP	HIST1H3E	missense_variant	p.D82N	0.1529	1	6	26225626	G	A	NM_003532.2(HIST1H3E):c.244G>A(p.Asp82Asn)
RS19050742FFP	KEL	frameshift_variant	p.M346fs	0.3013	9	7	142650931	A	AT	NM_000420.2(KEL):c.1036dup(p.Met346fs)
RS19050742FFP	TP53	missense_variant	p.G245D	0.6282	7	17	7577547	C	T	NM_000546.5(TP53):c.734G>A(p.Gly245Asp)
RS19050742FFP	NTRK1	gene_fusion	EPHB1-NTRK1	0.2648	Intron1_Intron9	1	156843829	SV_Type=CTX;Orientation=FF;Gene_L=NTRK1;Gene_R=EPHB1;Gene_L_part=5_prime;Gene_R_part=5_prime;Transcript_L_strand=plus;Transcript_R_strand=plus	Breakpoint=1:156843829_3:134567026;Span=NA	EPHB1-NTRK1(E1:N10)
RS19052221PLA	PTEN	splice_region_variant	c.634+3A>C	0.0052	6	10	89712019	A	C	NM_000314.6(PTEN):c.634+3A>C
RS19052221PLA	AXL	missense_variant	p.R190C	0.0064	4	19	41727943	C	T	NM_021913.4(AXL):c.568C>T(p.Arg190Cys)
RS19052221PLA	ASXL1	missense_variant	p.G390A	0.0043	11	20	31021170	G	C	NM_015338.5(ASXL1):c.1169G>C(p.Gly390Ala)
RS19052221PLA	TP53	missense_variant	p.R175G	0.0056	5	17	7578407	G	C	NM_000546.5(TP53):c.523C>G(p.Arg175Gly)
RS19052221PLA	FGFR2	gene_fusion	FGFR2-CRYBG1	0.0077	Intron17_intragenic	10	123242015	SV_Type=CTX;Orientation=RR;Gene_L=CRYBG1;Gene_R=FGFR2;Gene_L_part=3_prime;Gene_R_part=5_prime;Transcript_L_strand=plus;Transcript_R_strand=minus	Breakpoint=6:106931658_10:123242015;Span=NA	FGFR2-CRYBG1(F17:C5'UTR)
RS19063014FFP	ERCC4	cn_amp	cn_amp	4		16p13.12	16p13.12	11	11	cn_amp
RS19063014FFP	NSD1	cn_amp	cn_amp	3.7		5q35.2	5q35.2	22	19	cn_amp
RS19063014FFP	EMSY	cn_amp	cn_amp	5		11q13.5	11q13.5	20	20	cn_amp
RS19063014FFP	FLT4	cn_amp	cn_amp	3.4		5q35.3	5q35.3	28	23	cn_amp
RS19063014FFP	MAPK3	cn_amp	cn_amp	3.6		16p11.2	16p11.2	4	4	cn_amp
RS19063014FFP	PALB2	cn_amp	cn_amp	4.3		16p12.2	16p12.2	13	13	cn_amp
RS19063014FFP	NPM1	cn_amp	cn_amp	3.3		5q35.1	5q35.1	12	9	cn_amp
RS19063014FFP	FGFR4	cn_amp	cn_amp	3.3		5q35.2	5q35.2	15	8	cn_amp
RS19063014FFP	SLX4	cn_amp	cn_amp	3.7		16p13.3	16p13.3	14	12	cn_amp
RS19063014FFP	GRIN2A	cn_amp	cn_amp	4		16p13.2	16p13.2	12	12	cn_amp
RS19063014FFP	CREBBP	cn_amp	cn_amp	3.8		16p13.3	16p13.3	32	30	cn_amp
RS19063014FFP	GABRA6	cn_amp	cn_amp	3.8		5q34	5q34	4	4	cn_amp
RS19063014FFP	CCND1	cn_amp	cn_amp	5.4		11q13.3	11q13.3	10	10	cn_amp
RS19063014FFP	FGF19	cn_amp	cn_amp	5.9		11q13.3	11q13.3	8	8	cn_amp
RS19063014FFP	FGF4	cn_amp	cn_amp	5.9		11q13.3	11q13.3	6	4	cn_amp
RS19063014FFP	FGF3	cn_amp	cn_amp	5.6		11q13.3	11q13.3	9	8	cn_amp
RS19063014FFP	PIK3CA	missense_variant	p.N345K	0.528	5	3	178921553	T	A	NM_006218.3(PIK3CA):c.1035T>A(p.Asn345Lys)
RS19063014FFP	TBX3	missense_variant	p.S683W	0.2008	8	12	115109830	G	C	NM_016569.3(TBX3):c.2048C>G(p.Ser683Trp)
RS19063014FFP	WRN	missense_variant	p.S116N	0.315	4	8	30921941	TC	AA	NM_000553.4(WRN):c.346_347delinsAA(p.Ser116Asn)
RS19063014FFP	FGFR2	gene_fusion	FGFR2-MXI1	0.2843	Intron17_Intron1	10	123240977	SV_Type=DEL;Orientation=FR;Gene_L=MXI1;Gene_R=FGFR2;Gene_L_part=5_prime;Gene_R_part=5_prime;Transcript_L_strand=plus;Transcript_R_strand=minus	Breakpoint=10:111973501_10:123240977;Span=11267475	FGFR2-MXI1(F17:M2)
RS19066216TIS	BRIP1	cn_amp	cn_amp	5.2		17q23.2	17q23.2	19	12	cn_amp
RS19066216TIS	RPS6KB2	cn_amp	cn_amp	3.7		11q13.2	11q13.2	5	4	cn_amp
RS19066216TIS	NTRK3	cn_amp	cn_amp	4.3		15q25.3	15q25.3	17	9	cn_amp
RS19066216TIS	FANCI	cn_amp	cn_amp	4.1		15q26.1	15q26.1	33	28	cn_amp
RS19066216TIS	IDH2	cn_amp	cn_amp	5.5		15q26.1	15q26.1	10	8	cn_amp
RS19066216TIS	BLM	cn_amp	cn_amp	4.1		15q26.1	15q26.1	21	18	cn_amp
RS19066216TIS	CHD2	cn_amp	cn_amp	5.3		15q26.1	15q26.1	22	16	cn_amp
RS19066216TIS	IGF1R	cn_amp	cn_amp	17.7		15q26.3	15q26.3	21	16	cn_amp
RS19066216TIS	CD79B	cn_amp	cn_amp	3.9		17q23.3	17q23.3	5	3	cn_amp
RS19066216TIS	CCND1	cn_amp	cn_amp	3.7		11q13.3	11q13.3	10	10	cn_amp
RS19066216TIS	FGF19	cn_amp	cn_amp	4.2		11q13.3	11q13.3	8	8	cn_amp
RS19066216TIS	RAF1	cn_amp	cn_amp	5.1		3p25.2	3p25.2	88	79	cn_amp
RS19066216TIS	TP53	missense_variant	p.R273H	0.3448	8	17	7577120	C	T	NM_000546.5(TP53):c.818G>A(p.Arg273His)
RS19066216TIS	ARID1A	frameshift_variant	p.F1859fs	0.2476	20	1	27105965	TC	T	NM_006015.4(ARID1A):c.5577del(p.Phe1859fs)
RS19066216TIS	GATA3	frameshift_variant	p.A333fs	0.2748	5	10	8111507	T	TATTC	NM_001002295.1(GATA3):c.996_997insATTC(p.Ala333fs)
RS19066216TIS	EPHA3	splice_acceptor_variant	c.2691-2A>C	0.0452	16	3	89521612	A	C	NM_005233.5(EPHA3):c.2691-2A>C
RS19066216TIS	ESR1	disruptive_inframe_deletion	p.G390_V392del	0.1281	5	6	152332859	ATTGGTCTCG	A	NM_000125.3(ESR1):c.1167_1175del(p.Gly390_Val392del)
RS19066216TIS	PIK3CA	missense_variant	p.E545K	0.1146	10	3	178936091	G	A	NM_006218.3(PIK3CA):c.1633G>A(p.Glu545Lys)
RS19066216TIS	NTRK2	gene_fusion	SLC28A3-NTRK2	0.1613	Intron1_Intron11	9	87353186	SV_Type=DEL;Orientation=FR;Gene_L=SLC28A3;Gene_R=NTRK2;Gene_L_part=3_prime;Gene_R_part=3_prime;Transcript_L_strand=minus;Transcript_R_strand=plus	Breakpoint=9:86944076_9:87353186;Span=409109	SLC28A3-NTRK2(S1:N12)
RS19069834PLA	RUNX1T1	cn_amp	cn_amp	3.8		8q21.3	8q21.3	11	7	cn_amp
RS19069834PLA	FGFR1	cn_amp	cn_amp	4.4		8p11.22	8p11.22	8	8	cn_amp
RS19069834PLA	CSMD3	cn_amp	cn_amp	4		8q23.3	8q23.3	5	4	cn_amp
RS19069834PLA	MYC	cn_amp	cn_amp	5.7		8q24.21	8q24.21	3	2	cn_amp
RS19069834PLA	STK40	cn_amp	cn_amp	3		1p34.3	1p34.3	8	8	cn_amp
RS19069834PLA	CSF3R	cn_amp	cn_amp	3.1		1p34.3	1p34.3	12	12	cn_amp
RS19069834PLA	CDK4	cn_amp	cn_amp	4.3		12q14.1	12q14.1	4	4	cn_amp
RS19069834PLA	ARFRP1	cn_amp	cn_amp	4		20q13.33	20q13.33	8	8
RS19069834PLA	ZNF217	cn_amp	cn_amp	3.6		20q13.2	20q13.2	7	6
RS19069834PLA	AURKA	cn_amp	cn_amp	4.4		20q13.2	20q13.2	8	8	cn_amp
RS19069834PLA	GNAS	cn_amp	cn_amp	5.1		20q13.32	20q13.32	12	12	cn_amp
RS19069834PLA	ESR1	missense_variant	p.Y537N	0.0094	8	6	152419922	T	A	NM_000125.3(ESR1):c.1609T>A(p.Tyr537Asn)
RS19069834PLA	FAT1	missense_variant	p.Q1848H	0.012	10	4	187542196	T	G	NM_005245.3(FAT1):c.5544A>C(p.Gln1848His)
RS19069834PLA	JAK1	conservative_inframe_deletion	p.L103_M109del	0.1559	5	1	65344709	TCATCCGGTAGTGGAGCCGGAG	T	NM_001320923.1(JAK1):c.307_327del(p.Leu103_Met109del)
RS19069834PLA	CASP8	missense_variant	p.T290N	0.2486	9	2	202149554	C	A	NM_001228.4(CASP8):c.869C>A(p.Thr290Asn)
RS19069834PLA	BCORL1	missense_variant	p.P1193L	0.0469	4	X	129155096	C	T	NM_021946.4(BCORL1):c.3578C>T(p.Pro1193Leu)
RS19069834PLA	TP53	missense_variant	p.P278L	0.3262	8	17	7577105	G	A	NM_000546.5(TP53):c.833C>T(p.Pro278Leu)
RS19069834PLA	BRAF	gene_fusion	ADCK2-BRAF	0.0266	Intron2_Intron8	7	140488478	SV_Type=TDUP;Orientation=RF;Gene_L=BRAF;Gene_R=ADCK2;Gene_L_part=3_prime;Gene_R_part=3_prime;Transcript_L_strand=minus;Transcript_R_strand=plus	Breakpoint=7:140488478_7:140377483;Span=110996	ADCK2-BRAF(A2:B9)
RS20002407PLA	CHD2	cn_amp	cn_amp	3.6		15q26.1	15q26.1	22	16	cn_amp
RS20002407PLA	IGF1R	cn_amp	cn_amp	3.8		15q26.3	15q26.3	21	16	cn_amp
RS20002407PLA	RB1	large_genomic_rearrangement	exon18cn_del	0.9	18	13q14.2	49027055-49027319(+)	25	1	NM_000321.2(RB1):exon18cn_del
RS20002407PLA	FGFR2	cn_amp	cn_amp	24.5		10q26.13	10q26.13	22	16	cn_amp
RS20002407PLA	TP53	stop_gained	p.E221*	0.4148	6	17	7578188	C	A	NM_000546.5(TP53):c.661G>T(p.Glu221*)
RS20002407PLA	CREBBP	stop_gained	p.Q96*	0.266	2	16	3900810	G	A	NM_004380.2(CREBBP):c.286C>T(p.Gln96*)
RS20002407PLA	CDH18	missense_variant	p.D724N	0.0958	15	5	19473538	C	T	NM_001291956.1(CDH18):c.2170G>A(p.Asp724Asn)
RS20002407PLA	BTK	missense_variant	p.T403A	0.3972	14	X	100611914	T	C	NM_000061.2(BTK):c.1207A>G(p.Thr403Ala)
RS20002407PLA	FGFR2	gene_fusion	FGFR2-intergenic(WDR11,FGFR2)	0.0884	Intron17_intergenic	10	123240751	SV_Type=INV;Orientation=RR;Gene_L=intergenic(WDR11,FGFR2);Gene_R=FGFR2;Gene_L_part=NA;Gene_R_part=5_prime;Transcript_L_strand=NA;Transcript_R_strand=minus	Breakpoint=10:122724277_10:123240751;Span=516474	FGFR2-intergenic(F17:intergenic)
RS20007275PLA	ERCC1	intragenic_variant		0.0974	Intron5_intragenic	19	45931388	19:45931388_19:45920030	19:45931388_19:45920030	ERCC1(NM_202001.3)
RS20007275PLA	PPARG	large_genomic_rearrangement	exon4del	0.0062	Exon4_Intron4	3	12434192	3:12434192_3:12440706	3:12434192_3:12440706	PPARG(NM_015869.4):c.561_619+6454del
RS20007275PLA	PTPRD	stop_gained	p.G450*	0.0079	21	9	8518043	C	A	NM_002839.3(PTPRD):c.1348G>T(p.Gly450*)
RS20007275PLA	FANCD2	splice_acceptor_variant	c.889-2A>G	0.0054	12	3	10084732	A	G	NM_001018115.2(FANCD2):c.889-2A>G
RS20007275PLA	RAD51B	missense_variant	p.I254V	0.0837	8	14	68758604	A	G	NM_133509.3(RAD51B):c.760A>G(p.Ile254Val)
RS20007275PLA	RPA1	splice_donor_variant	c.272+1G>T	0.0055	4	17	1747981	G	T	NM_002945.3(RPA1):c.272+1G>T
RS20007275PLA	RNF43	missense_variant	p.S525F	0.0071	9	17	56435563	CT	AA	NM_017763.5(RNF43):c.1573_1574delinsTT(p.Ser525Phe)
RS20007275PLA	ALK	missense_variant	p.R1573S	0.0057	29	2	29416234	C	A	NM_004304.4(ALK):c.4719G>T(p.Arg1573Ser)
RS20007275PLA	MSH6	missense_variant	p.T986N	0.0293	4	2	48028079	C	A	NM_000179.2(MSH6):c.2957C>A(p.Thr986Asn)
RS20007275PLA	PAK5	missense_variant	p.A398G	0.01	6	20	9546829	G	C	NM_020341.3(PAK5):c.1193C>G(p.Ala398Gly)
RS20007275PLA	RUNX1	missense_variant	p.Q230H	0.0051	7	21	36206822	C	G	NM_001754.4(RUNX1):c.690G>C(p.Gln230His)
RS20007275PLA	FAT1	missense_variant	p.V2615I	0.0811	10	4	187539897	C	T	NM_005245.3(FAT1):c.7843G>A(p.Val2615Ile)
RS20007275PLA	FGF10	frameshift_variant	p.P107fs	0.0033	1	5	44388464	CG	C	NM_004465.1(FGF10):c.320del(p.Pro107fs)
RS20007275PLA	GRM3	missense_variant	p.L586M	0.0057	4	7	86468586	C	A	NM_000840.2(GRM3):c.1756C>A(p.Leu586Met)
RS20007275PLA	MTAP	missense_variant	p.S128R	0.0054	5	9	21837941	A	C	NM_002451.3(MTAP):c.382A>C(p.Ser128Arg)
RS20007275PLA	FANCG	missense_variant	p.A309S	0.0061	8	9	35076580	C	A	NM_004629.1(FANCG):c.925G>T(p.Ala309Ser)
RS20007275PLA	KRAS	missense_variant	p.Q61H	0.001	3	12	25380275	T	A	NM_033360.3(KRAS):c.183A>T(p.Gln61His)
RS20007275PLA	TP53	missense_variant	p.I195T	0.104	6	17	7578265	A	G	NM_000546.5(TP53):c.584T>C(p.Ile195Thr)
RS20007275PLA	PIK3CA	missense_variant	p.Q546K	0.0632	10	3	178936094	C	A	NM_006218.3(PIK3CA):c.1636C>A(p.Gln546Lys)
RS20007275PLA	KRAS	missense_variant	p.Q61H	0.0019	3	12	25380275	T	G	NM_033360.3(KRAS):c.183A>C(p.Gln61His)
RS20007275PLA	FGFR2	missense_variant	p.S252W	0.0058	7	10	123279677	G	C	NM_000141.4(FGFR2):c.755C>G(p.Ser252Trp)
RS20007275PLA	EGFR	gene_fusion	APC-EGFR	0.0089	Intron5_Intron15	5	112115699	SV_Type=CTX;Orientation=FF;Gene_L=APC;Gene_R=EGFR;Gene_L_part=5_prime;Gene_R_part=5_prime;Transcript_L_strand=plus;Transcript_R_strand=plus	Breakpoint=5:112115699_7:55238350;Span=NA	APC-EGFR(A5:E15)
RS20009788FFP	FGFR1	cn_amp	cn_amp	4.2		8p11.22	8p11.22	8	8	cn_amp
RS20009788FFP	PALB2	cn_amp	cn_amp	4		16p12.2	16p12.2	13	13	cn_amp
RS20009788FFP	FGFR2	cn_amp	cn_amp	7.2		10q26.13	10q26.13	22	16	cn_amp
RS20009788FFP	ZNF703	cn_amp	cn_amp	6.7		8p11.23	8p11.23
RS20009788FFP	TP53	missense_variant	p.L111P	0.2942	4	17	7579355	A	G	NM_000546.5(TP53):c.332T>C(p.Leu111Pro)
RS20009788FFP	PIK3CA	missense_variant	p.E545K	0.3665	10	3	178936091	G	A	NM_006218.3(PIK3CA):c.1633G>A(p.Glu545Lys)
RS20009788FFP	FGFR1	gene_fusion	NSD3-FGFR1	0.0794	3'UTR_Intron4	8	38285663	SV_Type=TDUP;Orientation=RF;Gene_L=FGFR1;Gene_R=NSD3;Gene_L_part=3_prime;Gene_R_part=5_prime;Transcript_L_strand=minus;Transcript_R_strand=minus	Breakpoint=8:38285663_8:38132010;Span=153654	NSD3-FGFR1(N23:F5)
RS20010810FFP	PRDM1	cn_amp	cn_amp	8.4		6q21	6q21	8	8	cn_amp
RS20010810FFP	CHD2	cn_amp	cn_amp	8.8		15q26.1	15q26.1	22	16	cn_amp
RS20010810FFP	IGF1R	cn_amp	cn_amp	6.3		15q26.3	15q26.3	21	16	cn_amp
RS20010810FFP	ROS1	cn_amp	cn_amp	8.5		6q22.1	6q22.1	21	17	cn_amp
RS20010810FFP	FGFR2	cn_amp	cn_amp	22.1		10q26.13	10q26.13	22	16	cn_amp
RS20010810FFP	ARFRP1	cn_amp	cn_amp	3.2		20q13.33	20q13.33	8	8
RS20010810FFP	ZNF217	cn_amp	cn_amp	3.2		20q13.2	20q13.2	7	6
RS20010810FFP	AURKA	cn_amp	cn_amp	3.7		20q13.2	20q13.2	8	8	cn_amp
RS20010810FFP	GNAS	cn_amp	cn_amp	3.9		20q13.32	20q13.32	12	12	cn_amp
RS20010810FFP	ERCC2	missense_variant	p.A303T	0.0839	10	19	45867286	C	T	NM_000400.3(ERCC2):c.907G>A(p.Ala303Thr)
RS20010810FFP	BRD4	missense_variant	p.A1230T	0.0919	18	19	15349964	C	T	NM_058243.2(BRD4):c.3688G>A(p.Ala1230Thr)
RS20010810FFP	PIK3CA	missense_variant	p.H1047L	0.1647	21	3	178952085	A	T	NM_006218.3(PIK3CA):c.3140A>T(p.His1047Leu)
RS20010810FFP	ATM	missense_variant	p.K1400N	0.0816	28	11	108159794	G	C	NM_000051.3(ATM):c.4200G>C(p.Lys1400Asn)
RS20010810FFP	GLI1	missense_variant	p.F109L	0.0812	4	12	57858589	C	A	NM_005269.2(GLI1):c.327C>A(p.Phe109Leu)
RS20010810FFP	DNAJB1	missense_variant	p.E174K	0.1293	2	19	14627550	C	T	NM_006145.2(DNAJB1):c.520G>A(p.Glu174Lys)
RS20010810FFP	LRP1B	missense_variant	p.F1134L	0.0796	22	2	141665564	G	T	NM_018557.2(LRP1B):c.3402C>A(p.Phe1134Leu)
RS20010810FFP	BARD1	missense_variant	p.Q253E	0.1026	4	2	215645841	G	C	NM_000465.3(BARD1):c.757C>G(p.Gln253Glu)
RS20010810FFP	PPARG	missense_variant	p.K63N	0.0715	2	3	12421309	G	T	NM_015869.4(PPARG):c.189G>T(p.Lys63Asn)
RS20010810FFP	PTCH1	splice_region_variant	p.E405K	0.0889	8	9	98241284	C	T	NM_000264.3(PTCH1):c.1213G>A(p.Glu405Lys)
RS20010810FFP	TP53	stop_gained	p.Q192*	0.2014	6	17	7578275	G	A	NM_000546.5(TP53):c.574C>T(p.Gln192*)
RS20010810FFP	FOXA1	missense_variant	p.D226N	0.0723	2	14	38061313	C	T	NM_004496.3(FOXA1):c.676G>A(p.Asp226Asn)
RS20010810FFP	FGFR2	gene_fusion	FGFR2-intergenic(WDR11,FGFR2)	0.001	Intron17_intergenic	10	123240500	SV_Type=TDUP;Orientation=RF;Gene_L=FGFR2;Gene_R=intergenic(WDR11,FGFR2);Gene_L_part=3_prime;Gene_R_part=NA;Transcript_L_strand=minus;Transcript_R_strand=NA	Breakpoint=10:123240500_10:123014663;Span=225838	intergenic-FGFR2(intergenic:F18)
RS20010810FFP	FGFR2	gene_fusion	FGFR2-TACC2	0.0108	Intron17_Intron5	10	123240996	SV_Type=TDUP;Orientation=RF;Gene_L=TACC2;Gene_R=FGFR2;Gene_L_part=5_prime;Gene_R_part=5_prime;Transcript_L_strand=plus;Transcript_R_strand=minus	Breakpoint=10:123886098_10:123240996;Span=645103	FGFR2-TACC2(F17:T6)
RS20012743FFP	SOX2	cn_amp	cn_amp	3.1		3q26.33	3q26.33	1	1	cn_amp
RS20012743FFP	DCUN1D1	cn_amp	cn_amp	3.2		3q26.33	3q26.33	1	1	cn_amp
RS20012743FFP	BCL6	cn_amp	cn_amp	3		3q27.3	3q27.3	8	8	cn_amp
RS20012743FFP	PIK3CA	cn_amp	cn_amp	3		3q26.32	3q26.32	2	2	cn_amp
RS20012743FFP	ALK	missense_variant	p.R806C	0.1725	14	2	29456502	G	A	NM_004304.4(ALK):c.2416C>T(p.Arg806Cys)
RS20012743FFP	PTEN	frameshift_variant	p.T319fs	0.1643	8	10	89720798	GTACT	G	NM_000314.6(PTEN):c.955_958del(p.Thr319fs)
RS20012743FFP	IGF1R	missense_variant	p.E681K	0.2827	10	15	99459945	G	A	NM_000875.4(IGF1R):c.2041G>A(p.Glu681Lys)
RS20012743FFP	TP53	frameshift_variant	p.L344fs	0.2789	10	17	7573996	AG	A	NM_000546.5(TP53):c.1030del(p.Leu344fs)
RS20012743FFP	BCORL1	stop_gained	p.Q222*	0.158	3	X	129147412	C	T	NM_021946.4(BCORL1):c.664C>T(p.Gln222*)
RS20012743FFP	BRAF	gene_fusion	intergenic(D21S2088E,LINC01689)-BRAF	0.1737	intergenic_Intron9	7	140484307	SV_Type=CTX;Orientation=FF;Gene_L=BRAF;Gene_R=intergenic(D21S2088E,LINC01689);Gene_L_part=3_prime;Gene_R_part=NA;Transcript_L_strand=minus;Transcript_R_strand=NA	Breakpoint=7:140484307_21:25214685;Span=NA	intergenic-BRAF(intergenic:B10)
RS20016242FFP	NF1	large_genomic_rearrangement	exon36-49del	0.1311	Exon36_Exon49	17	29644658	17:29644658_17:29679219	17:29644658_17:29679219	NF1(NM_000267.3):c.4773-8179_7395-57del
RS20016242FFP	PTEN	frameshift_variant	p.C83fs	0.1242	4	10	89690840	TG	A	NM_000314.6(PTEN):c.247_248delinsA(p.Cys83fs)
RS20016242FFP	TP53	frameshift_variant	p.Y327fs	0.1155	9	17	7576866	TA	T	NM_000546.5(TP53):c.979del(p.Tyr327fs)
RS20016242FFP	ROS1	gene_fusion	SOBP-ROS1	0.0251	Intron5_Intron33	6	117645873	6:107953775_6:117645873	6:107953775_6:117645873	SOBP-ROS1(S5:R34)
RS20024378PLA	AXIN1	cn_amp	cn_amp	3.1		16p13.3	16p13.3	10	9	cn_amp
RS20024378PLA	NTHL1	cn_amp	cn_amp	2.9		16p13.3	16p13.3	5	3	cn_amp
RS20024378PLA	TSC2	cn_amp	cn_amp	3.1		16p13.3	16p13.3	40	24	cn_amp
RS20024378PLA	YES1	cn_amp	cn_amp	3.1		18p11.32	18p11.32	10	10	cn_amp
RS20024378PLA	PARP1	cn_amp	cn_amp	3		1q42.12	1q42.12
RS20024378PLA	ESR1	missense_variant	p.Y537N	0.0087	8	6	152419922	T	A	NM_000125.3(ESR1):c.1609T>A(p.Tyr537Asn)
RS20024378PLA	GATA3	missense_variant	p.G335E	0.1433	5	10	8111515	G	A	NM_001002295.1(GATA3):c.1004G>A(p.Gly335Glu)
RS20024378PLA	ARID1A	stop_gained	p.L771*	0.3452	7	1	27088703	T	A	NM_006015.4(ARID1A):c.2312T>A(p.Leu771*)
RS20024378PLA	GATA3	frameshift_variant	p.M423fs	0.2987	6	10	8115919	TGCACC	G	NM_001002295.1(GATA3):c.1268_1273delinsG(p.Met423fs)
RS20024378PLA	PAK5	missense_variant	p.A476T	0.3124	6	20	9546596	C	T	NM_020341.3(PAK5):c.1426G>A(p.Ala476Thr)
RS20024378PLA	TENT5C	missense_variant	p.I263M	0.0071	2	1	118166279	C	G	NM_017709.3(TENT5C):c.789C>G(p.Ile263Met)
RS20024378PLA	ARID5B	missense_variant	p.G1068V	0.0078	10	10	63852425	G	T	NM_032199.2(ARID5B):c.3203G>T(p.Gly1068Val)
RS20024378PLA	SOX9	missense_variant	p.D168Y	0.0096	2	17	70118930	G	T	NM_000346.3(SOX9):c.502G>T(p.Asp168Tyr)
RS20024378PLA	PIK3CB	missense_variant	p.H935Q	0.0149	20	3	138376669	G	T	NM_006219.2(PIK3CB):c.2805C>A(p.His935Gln)
RS20024378PLA	PDGFRA	missense_variant	p.V84A	0.0129	3	4	55127463	T	C	NM_006206.4(PDGFRA):c.251T>C(p.Val84Ala)
RS20024378PLA	PIK3R1	missense_variant	p.R590G	0.009	14	5	67591270	C	G	NM_181523.2(PIK3R1):c.1768C>G(p.Arg590Gly)
RS20024378PLA	MDC1	missense_variant	p.R1879S	0.0084	11	6	30671242	G	T	NM_014641.2(MDC1):c.5635C>A(p.Arg1879Ser)
RS20024378PLA	ABL1	missense_variant	p.S710C	0.194	11	9	133759805	A	T	NM_005157.5(ABL1):c.2128A>T(p.Ser710Cys)
RS20024378PLA	ESR1	missense_variant	p.Y537S	0.1506	8	6	152419923	A	C	NM_000125.3(ESR1):c.1610A>C(p.Tyr537Ser)
RS20024378PLA	ROS1	gene_fusion	intergenic(VAPA,LINC01254)-ROS1	0.0198	intergenic_Intron17	6	117687525	6:117687525_18:10086071	6:117687525_18:10086071	intergenic-ROS1(intergenic:R18)
RS20025956FFP	SPOP	cn_amp	cn_amp	5.1		17q21.33	17q21.33	9	8	cn_amp
RS20025956FFP	TERT	cn_amp	cn_amp	3.3		5p15.33	5p15.33	17	14	cn_amp
RS20025956FFP	ERBB2	cn_amp	cn_amp	16.6		17q12	17q12	18	18	cn_amp
RS20025956FFP	SDHA	cn_amp	cn_amp	3.3		5p15.33	5p15.33	15	14	cn_amp
RS20025956FFP	ROS1	missense_variant	p.S357C	0.0545	10	6	117715419	G	C	NM_002944.2(ROS1):c.1070C>G(p.Ser357Cys)
RS20025956FFP	EPHA7	missense_variant	p.L900V	0.0209	15	6	93956538	G	C	NM_004440.3(EPHA7):c.2698C>G(p.Leu900Val)
RS20025956FFP	MSH3	conservative_inframe_insertion	p.A60_A62dup	0.1766	1	5	79950708	T	TGCAGCGGCC	NM_002439.4(MSH3):c.178_186dup(p.Ala60_Ala62dup)
RS20025956FFP	TP53	missense_variant	p.L194R	0.2419	6	17	7578268	A	C	NM_000546.5(TP53):c.581T>G(p.Leu194Arg)
RS20025956FFP	ROS1	gene_fusion	NCOA7-ROS1	0.0733	3'UTR_Exon10	6	117715390	6:126250569_6:117715390	6:126250569_6:117715390	NCOA7-ROS1(N16:R11)
RS20033133FFP	TERT	promoter_region_variant	c.-124C>A	0.3048	-1	5	1295228	G	T	NM_198253.2(TERT):c.-124C>A
RS20042701PLA	FGFR1	cn_amp	cn_amp	11		8p11.22	8p11.22	8	8	cn_amp
RS20042701PLA	SPOP	cn_amp	cn_amp	5.2		17q21.33	17q21.33	9	8	cn_amp
RS20042701PLA	PPM1D	cn_amp	cn_amp	9.2		17q23.2	17q23.2	6	6	cn_amp
RS20042701PLA	MDM2	cn_amp	cn_amp	9.2		12q15	12q15	11	8	cn_amp
RS20042701PLA	CCND1	cn_amp	cn_amp	10.9		11q13.3	11q13.3	10	10	cn_amp
RS20042701PLA	FGF19	cn_amp	cn_amp	10.3		11q13.3	11q13.3	8	8	cn_amp
RS20042701PLA	FGF4	cn_amp	cn_amp	9.6		11q13.3	11q13.3	6	4	cn_amp
RS20042701PLA	FGF3	cn_amp	cn_amp	7.7		11q13.3	11q13.3	9	8	cn_amp
RS20042701PLA	ZNF703	cn_amp	cn_amp	9.7		8p11.23	8p11.23
RS20042701PLA	ETV6	large_genomic_rearrangement	exon3-4del	0.4229	Exon3_Exon4	12	12022148	12:11979982_12:12022148	12:11979982_12:12022148	ETV6(NM_001987.5):c.164-12091_464-211del
RS20042701PLA	CHD4	large_genomic_rearrangement	exon11-13del	0.3158	Exon11_Exon13	12	6704787	12:6704787_12:6708397	12:6704787_12:6708397	CHD4(NM_001273.5):c.1482+543_2025-192del
RS20042701PLA	SRC	missense_variant	p.E283K	0.0075	9	20	36026245	G	A	NM_198291.2(SRC):c.847G>A(p.Glu283Lys)
RS20042701PLA	TRPC5	missense_variant	p.A31T	0.0099	2	X	111195558	C	T	NM_012471.2(TRPC5):c.91G>A(p.Ala31Thr)
RS20042701PLA	BRAF	missense_variant	p.V600E	0.0031	15	7	140453136	A	T	NM_004333.4(BRAF):c.1799T>A(p.Val600Glu)
RS20042701PLA	PIK3CA	missense_variant	p.E542K	0.0082	10	3	178936082	G	A	NM_006218.3(PIK3CA):c.1624G>A(p.Glu542Lys)
RS20042701PLA	ARID1A	stop_gained	p.S2264*	0.0053	20	1	27107180	C	G	NM_006015.4(ARID1A):c.6791C>G(p.Ser2264*)
RS20042701PLA	SLX4	missense_variant	p.E950K	0.2229	12	16	3640791	C	T	NM_032444.2(SLX4):c.2848G>A(p.Glu950Lys)
RS20042701PLA	NSD1	missense_variant	p.H1505Y	0.1713	11	5	176675197	C	T	NM_022455.4(NSD1):c.4513C>T(p.His1505Tyr)
RS20042701PLA	DAXX	missense_variant	p.P574T	0.0054	6	6	33287413	G	T	NM_001141970.1(DAXX):c.1720C>A(p.Pro574Thr)
RS20042701PLA	NOTCH2	missense_variant	p.E2261K	0.1792	34	1	120458564	C	T	NM_024408.3(NOTCH2):c.6781G>A(p.Glu2261Lys)
RS20042701PLA	GATA3	frameshift_variant	p.H435fs	0.3639	6	10	8115949	CACACCACCCCTCCA	C	NM_001002295.1(GATA3):c.1299_1312del(p.His435fs)
RS20042701PLA	PTPRO	missense_variant	p.E312K	0.3707	5	12	15654826	G	A	NM_030667.2(PTPRO):c.934G>A(p.Glu312Lys)
RS20042701PLA	NOTCH3	missense_variant	p.G899D	0.2796	17	19	15292483	C	T	NM_000435.2(NOTCH3):c.2696G>A(p.Gly899Asp)
RS20042701PLA	INPP4A	missense_variant	p.E268Q	0.259	10	2	99156122	G	C	NM_001134224.1(INPP4A):c.802G>C(p.Glu268Gln)
RS20042701PLA	ZNF217	missense_variant	p.L428V	0.3987	1	20	52198084	G	C	NM_006526.2(ZNF217):c.1282C>G(p.Leu428Val)
RS20042701PLA	MLH1	missense_variant	p.E320K	0.259	11	3	37061874	G	A	NM_000249.3(MLH1):c.958G>A(p.Glu320Lys)
RS20042701PLA	FGFR1	missense_variant	p.S789C	0.0247	18	8	38271249	G	C	NM_023110.2(FGFR1):c.2366C>G(p.Ser789Cys)
RS20042701PLA	PIK3CA	missense_variant	p.E545K	0.0216	10	3	178936091	G	A	NM_006218.3(PIK3CA):c.1633G>A(p.Glu545Lys)
RS20042701PLA	HRAS	missense_variant	p.K117N	0.0117	4	11	533552	C	G	NM_005343.3(HRAS):c.351G>C(p.Lys117Asn)
RS20042701PLA	CCND1	missense_variant	p.K112N	0.0246	2	11	69457936	G	C	NM_053056.2(CCND1):c.336G>C(p.Lys112Asn)
RS20042701PLA	MDM2	missense_variant	p.L60V	0.0241	4	12	69210595	C	G	NM_002392.5(MDM2):c.178C>G(p.Leu60Val)
RS20042701PLA	FANCM	missense_variant	p.E1018K	0.0099	14	14	45645009	G	A	NM_020937.3(FANCM):c.3052G>A(p.Glu1018Lys)
RS20042701PLA	CBFB	missense_variant	p.E38K	0.1363	2	16	67063663	G	A	NM_022845.2(CBFB):c.112G>A(p.Glu38Lys)
RS20042701PLA	MSH3	missense_variant	p.S324L	0.0111	6	5	79968621	C	T	NM_002439.4(MSH3):c.971C>T(p.Ser324Leu)
RS20042701PLA	PTPRD	missense_variant	p.R139C	0.0054	15	9	8528717	G	A	NM_002839.3(PTPRD):c.415C>T(p.Arg139Cys)
RS20042701PLA	ARID1A	missense_variant	p.E2000Q	0.2729	20	1	27106387	G	C	NM_006015.4(ARID1A):c.5998G>C(p.Glu2000Gln)
RS20042701PLA	RET	gene_fusion	NCOA4-RET	0.177	Intron8_Intron11	10	43611064	SV_Type=TDUP;Orientation=RF;Gene_L=NCOA4;Gene_R=RET;Gene_L_part=5_prime;Gene_R_part=3_prime;Transcript_L_strand=plus;Transcript_R_strand=plus	Breakpoint=10:51583729_10:43611064;Span=7972666	NCOA4-RET(N8:R12)
RS20045623FFP	NTRK3	missense_variant	p.E287D	0.0359	9	15	88679176	C	G	NM_001012338.2(NTRK3):c.861G>C(p.Glu287Asp)
RS20051386PLA	RET	gene_fusion	A1CF-RET	0.0388	Intron14_Intron11	10	43610445	SV_Type=DEL;Orientation=FR;Gene_L=RET;Gene_R=A1CF;Gene_L_part=5_prime;Gene_R_part=5_prime;Transcript_L_strand=plus;Transcript_R_strand=minus	Breakpoint=10:43610445_10:52569562;Span=8959116	A1CF-RET(A14:R12)
RS20051386PLA	RET	gene_fusion	GPRIN2-RET	0.0716	3'UTR_Intron9	10	43608879	SV_Type=INV;Orientation=RR;Gene_L=RET;Gene_R=GPRIN2;Gene_L_part=3_prime;Gene_R_part=3_prime;Transcript_L_strand=plus;Transcript_R_strand=plus	Breakpoint=10:43608879_10:47002985;Span=3394106	GPRIN2-RET(G5'UTR:R10)
RS20051737TIS	CCNE1	cn_amp	cn_amp	7.4		19q12	19q12	4	4	cn_amp
RS20051737TIS	FLCN	cn_amp	cn_amp	5.7		17p11.2	17p11.2	11	11	cn_amp
RS20051737TIS	CDK12	cn_amp	cn_amp	6.3		17q12	17q12	14	13	cn_amp
RS20051737TIS	NOTCH3	cn_amp	cn_amp	3.7		19p13.12	19p13.12	34	32	cn_amp
RS20051737TIS	ERBB2	cn_amp	cn_amp	7.4		17q12	17q12	18	18	cn_amp
RS20051737TIS	PIK3CA	cn_amp	cn_amp	4.5		3q26.32	3q26.32	2	2	cn_amp
RS20051737TIS	TP53	missense_variant	p.Y220C	0.4688	6	17	7578190	T	C	NM_000546.5(TP53):c.659A>G(p.Tyr220Cys)
RS20051737TIS	CDK12	missense_variant	p.S394T	0.093	2	17	37627266	G	C	NM_016507.3(CDK12):c.1181G>C(p.Ser394Thr)
RS20051737TIS	PIK3CA	splice_region_variant	p.G118D	0.7027	3	3	178917478	G	A	NM_006218.3(PIK3CA):c.353G>A(p.Gly118Asp)
RS20051737TIS	RET	gene_fusion	A1CF-RET	0.3306	Intron14_Intron11	10	43610445	SV_Type=DEL;Orientation=FR;Gene_L=RET;Gene_R=A1CF;Gene_L_part=5_prime;Gene_R_part=5_prime;Transcript_L_strand=plus;Transcript_R_strand=minus	Breakpoint=10:43610445_10:52569562;Span=8959116	A1CF-RET(A14:R12)
RS20051737TIS	RET	gene_fusion	GPRIN2-RET	0.5774	3'UTR_Intron9	10	43608879	SV_Type=INV;Orientation=RR;Gene_L=RET;Gene_R=GPRIN2;Gene_L_part=3_prime;Gene_R_part=3_prime;Transcript_L_strand=plus;Transcript_R_strand=plus	Breakpoint=10:43608879_10:47002985;Span=3394106	GPRIN2-RET(G5'UTR:R10)
